# Supplementary material for: Heterologous Expression and Biochemical Characterisation of Fourteen Esterases from Helicoverpa armigera
Source: PLoS One. 2013 Jun 17;8(6):e65951. doi: 10.1371/journal.pone.0065951 (PMC3684599; doi:10.1371/journal.pone.0065951)
Supplement: Figure S2 — Comparison of Rm values for seven isozymes expressed herein (E) with zones of activity associated with these isozymes in previous proteomic studies (P). On the left is shown a slice of a native PAGE gel of a mass homogenate of fifth instar GR larvae stained for esterase activity, as per Figure 3. (XLSX) [file pone.0065951.s002.xlsx]

## Sheet: Sheet3 (2)
Supplementary Figure 2
Rm		001c		001d		001i		001j		006a		017a		025a
		E	P	E	P	E	P	E	P	E	P	E	P	E	P
		Expressed protein					Teese et al, 2010
		Han et al, 2012					Wu et al, 2011
